# Supplementary material for: Glabralysins, Potential New β-Pore-Forming Toxin Family Members from the Schistosomiasis Vector Snail Biomphalaria glabrata
Source: Genes (Basel). 2020 Jan 7;11(1):65. doi: 10.3390/genes11010065 (PMC7016736; doi:10.3390/genes11010065)
Supplement: Supplementary file 1 [file genes-11-00065-s001.zip]

Archive with 3 entries (3 files):
- supp file final/Table S1.xlsx
- supp file final/Table S2.xlsx
- supp file final/Table S3.xlsx
