# Supplementary material for: Glabralysins, Potential New β-Pore-Forming Toxin Family Members from the Schistosomiasis Vector Snail Biomphalaria glabrata
Source: Genes (Basel). 2020 Jan 7;11(1):65. doi: 10.3390/genes11010065 (PMC7016736; doi:10.3390/genes11010065)
Supplement: Supplementary file 1 [file genes-11-00065-s001.zip › supp file final/Table S1.xlsx]

## Sheet: Feuil1
Table S1: Primer sequences used for PCR and qPCR amplifications
	ID	Sequences (5’ - 3’) forward	Sequences (5’ - 3’) reverse
PCR	Gla1Aa1	ATGCCGATCGACCTGGTTGACCTT	TCATAGACATAATTGTGTTTCGGTCA
	Gla1Aa2	ATGCCGTTCGACCTGGTTGACCTT	TCATAGACATAATTGTGTTTCGGTCAAG
	Gla1Ba1	ATGTCTCTTCAAGTTGTTGACCTGGAG	CTATTCTTGTTCACTGTCTCCAGGCTT
	Gla1Ca1	ATGTTTTGCTGCCTGCCACGTC	TTAGAGTTTAGTCTCTGTGATTTTGATA
	Gla2Aa1	ATGTTCTTAGACACTCGGTTCAAATC	TCATAATGGAGCTTGTGTAACCTTAAC
	ID	Sequences (5’ - 3’) forward	Sequences (5’ - 3’) reverse
qPCR	Gla1Aa1	TCAACCCTAAGAGTGGATTTTCCA	CGGTCAAGTTCACACTCTGC
	Gla1Aa2	TGATGGTGCATGCGAGTTTG	AAGAGGAACGGACAAGATGCC
	Gla1Ba1	CAAGACCTTCACCTACGG	GATCTCACTGTCCATTCCC
	Gla1Ca1	TTTGTTTGCCACGACCTAC	CTATGTCCAGGTCAATCGG
	Gla2Aa1	TAGTGGACCTTGAGAACCC	CTCTCGGCTTTCATTGAGTAG
	Ribosomal S19	TTCTGTTGCTCGCCAC	CCTGTATTTGCATCCTGTT
