# Supplementary material for: Glabralysins, Potential New β-Pore-Forming Toxin Family Members from the Schistosomiasis Vector Snail Biomphalaria glabrata
Source: Genes (Basel). 2020 Jan 7;11(1):65. doi: 10.3390/genes11010065 (PMC7016736; doi:10.3390/genes11010065)
Supplement: Supplementary file 1 [file genes-11-00065-s001.zip › supp file final/Table S2.xlsx]

## Sheet: Feuil1
Table S2: Nomenclature and genome sequence scaffold’s position for Glabralysin genes
Name	Scaffold	Vector base ID
Gla1Aa1	Biomphalaria glabrata LGUN_random_Scaffold LGUN_random_Scaffold1769: 5728..12478 reannotated via EnsEMBL	BGLB026501
Gla1Aa2	Biomphalaria glabrata scaffold LGUN_random_Scaffold545850 BglaB1 partial sequence 7893..12889 reannotated via EnsEMBL	BGLB039443
Gla1Ba1	Biomphalaria glabrata scaffold LGUN_random_Scaffold2703 BglaB1 partial sequence 5076..7845 reannotated via EnsEMBL	BGLB027009
Gla1Ca1	Biomphalaria glabrata scaffold LGUN_random_Scaffold2755 BglaB1 partial sequence 11600..18542 reannotated via EnsEMBL	BGLB033262
Gla2Aa1	Biomphalaria glabrata scaffold LGUN_random_Scaffold1769 BglaB1 partial sequence 38866..42182 reannotated via EnsEMBL	BGLB021987
