# Supplementary material for: Glabralysins, Potential New β-Pore-Forming Toxin Family Members from the Schistosomiasis Vector Snail Biomphalaria glabrata
Source: Genes (Basel). 2020 Jan 7;11(1):65. doi: 10.3390/genes11010065 (PMC7016736; doi:10.3390/genes11010065)
Supplement: Supplementary file 1 [file genes-11-00065-s001.zip › supp file final/Table S3.xlsx]

## Sheet: Feuil1
Table S3: Sequence similarity and identity scores between Glabralysin proteins
	Protein similarity %
Protein identity %		Gla1Aa1	Gla1Aa2	Gla1Ba1	Gla1Ca1	Gla2Aa1
	Gla1Aa1		96	69	59	55
	Gla1Aa2	96		66	56	54
	Gla1Ba1	52	52		59	53
	Gla1Ca1	45	44	44		52
	Gla2Aa1	37	36	34	33
